# Supplementary material for: Simultaneous Efficient Fragmentation and Spheroidization: Cyclone Atomization Enables Defect-Free, High-Yield FeNi50 Powder
Source: Materials (Basel). 2026 Jul 7;19(13):2926. doi: 10.3390/ma19132926 (PMC13363360; doi:10.3390/ma19132926)
Supplement: Supplementary file 1 [file materials-19-02926-s001.zip]

Archive with 2 entries (2 files):
- Figures and Tables.pdf
- materials-4228882-supplementary Video S1.mp4
